# Supplementary material for: On the TPPP Protein of the Enigmatic Fungus, Olpidium—Correlation between the Incidence of p25alpha Domain and That of the Eukaryotic Flagellum
Source: Int J Mol Sci. 2022 Nov 11;23(22):13927. doi: 10.3390/ijms232213927 (PMC9698843; doi:10.3390/ijms232213927)
Supplement: Supplementary file 1 [file ijms-23-13927-s001.zip]

Archive with 1 entries (1 files):
- ijms-2000176-supplementary.pdf
